# Supplementary material for: Neuroprotective Effect of Dioscin against Parkinson’s Disease via Adjusting Dual-Specificity Phosphatase 6 (DUSP6)-Mediated Oxidative Stress
Source: Molecules. 2022 May 14;27(10):3151. doi: 10.3390/molecules27103151 (PMC9146847; doi:10.3390/molecules27103151)
Supplement: Supplementary file 1 [file molecules-27-03151-s001.zip]

Archive with 1 entries (1 files):
- molecules-1699692-supplementary.pdf
